# Supplementary material for: Host‐induced gene silencing of an important pathogenicity factor PsCPK1 in Puccinia striiformis f. sp. tritici enhances resistance of wheat to stripe rust
Source: Plant Biotechnol J. 2017 Oct 23;16(3):797–807. doi: 10.1111/pbi.12829 (PMC5814584; doi:10.1111/pbi.12829)
Supplement: Supplementary file 9 — Table S1 Transformation pipeline and efficiency for producing transgenic lines used in this study. [file PBI-16-797-s005.xlsx]

## Sheet: Sheet1
Table S1. Transformation pipeline and efficiency for producing transgenic lines used in this study.
Vector transfered into XN1376	T0 plantlets regenerated and transferred to greenhouse	Plants that made T1 seed	T4 generation
pMCG161-RNAi	CPK1-10-1	21、41、	L1
	CPK1-11	11、21、	L1
	CPK1-12-1	51、71、	L2
	CPK1-12-2	91、121、	L3
	CPK1-13	71、91、101、121、131、	L4
	CPK1-16-1	121、	L5
	CPK1-16-2
	CPK1-16-3	101、
	CPK1-21	11、21、31、41、61、71、81、111、	L6
	CPK1-26	11、21 、41、	L7
	CPK1-32
	CPK1-48	21、	L8
	CPK1-50
	CPK1-5-1	11、41、61、81、101、121	L9
	CPK1-5-2	21、51、101、111、121、131、	L10
	CPK1-5-3	11、41、51、61、71、81、	L11
	CPK1-5-4	11、21、41、61	L12
	CPK1-59	11、	L13
	CPK1-6	11、21、31、41、51、71、101、121、131、141、151、	L14
	CPK1-63-1	1-121、	L15
	CPK1-63-2	1-51、7-121、	L16
	CPK1-66	1-41、	L17
	CPK1-31	11、51、81、101、	L18
pMCG161	161-11-10	21、31、41、51、61、71、81、111、121、131、141、
	161-11-20	31、
	161-11-30	41、51、61、91、101、
	161-11-40	11、31、41、51、61、71、91、
	161-120
	161-170	11、21、31、
	161-190	21、
	161-210	11、21、
	161-3-10	11、31、51、71、81、91、101、111、121、
	161-3-20	11、31、41、71
	161-3-40	11、21、
	161-3-50	11、21、51、61、91、121、131、
	161-5-30	31、41、61
