# Supplementary material for: Host‐induced gene silencing of an important pathogenicity factor PsCPK1 in Puccinia striiformis f. sp. tritici enhances resistance of wheat to stripe rust
Source: Plant Biotechnol J. 2017 Oct 23;16(3):797–807. doi: 10.1111/pbi.12829 (PMC5814584; doi:10.1111/pbi.12829)
Supplement: Supplementary file 10 — Table S2 Disease severity scale of wheat stripe rust. [file PBI-16-797-s012.xlsx]

## Sheet: SIFI
Table S2. Disease severity scale.
Classify	Scale	Description
I	0	No Visable Infection
	1	Necrotic/Chlorotic flecks without sporulation
	2	Necrotic/Chlorotic stripes without sporulation
	3	Necrotic/Chlorotic stripes with trace sporulation
II	4	Necrotic/Chlorotic stripes with light sporulation
	5	Necrotic/Chlorotic stripes with intermediate sporulation
	6	Chlorotic stripes with moderate sporulation
III	7	Chlorotic stripes with abundant sporulation
	8	Stripes without chlorotic, moderate sporulation
	9	Stripes without chlorotic, abundant sporulation

## Sheet: Sheet1
Organism	ID	All Hits	Eff Hits
Puccinia striiformis f. sp. tritici	AJIL01000005.1	56	0
	AJIL01000004.1	34	0
	AJIL01000017.1	29	0
	AJIL01000164.1	21	0
	AJIL01000014.1	19	0
	AJIL01000009.1	13	0
	AJIL01000084.1	12	0
	AJIL01000251.1	12	0
	AJIL01000006.1	11	0
	AJIL01000122.1	10	0
Triticum aestivum	TRIAE_CS42_6BS_TGACv1_515228_AA1668380.1	100	0
	TRIAE_CS42_1BL_TGACv1_030715_AA0098920.1	65	0
	TRIAE_CS42_6BS_TGACv1_516419_AA1675140.1	45	0
	TRIAE_CS42_3DL_TGACv1_250762_AA0872750.1	42	0
	TRIAE_CS42_6AS_TGACv1_487288_AA1569730.1	42	0
	TRIAE_CS42_6BS_TGACv1_513282_AA1637120.1	37	0
	TRIAE_CS42_1BS_TGACv1_050316_AA0170590.1	36	0
	TRIAE_CS42_5AL_TGACv1_375443_AA1221730.2	22	0
	TRIAE_CS42_5AL_TGACv1_375443_AA1221730.6	22	0
	TRIAE_CS42_5AL_TGACv1_375443_AA1221730.4	22	0
	TRIAE_CS42_5AL_TGACv1_375443_AA1221730.5	22	0
	TRIAE_CS42_5AL_TGACv1_375443_AA1221730.3	22	0
	TRIAE_CS42_5AL_TGACv1_375443_AA1221730.1	22	0
	TRIAE_CS42_U_TGACv1_646843_AA2147070.1	20	0
	TRIAE_CS42_U_TGACv1_665230_AA2153870.1	18	0
	TRIAE_CS42_1AS_TGACv1_019078_AA0059980.1	18	0
	TRIAE_CS42_4BS_TGACv1_328596_AA1090800.1	17	0
	TRIAE_CS42_2BL_TGACv1_131565_AA0429230.1	17	0
	TRIAE_CS42_6AS_TGACv1_485671_AA1549900.1	12	0
	TRIAE_CS42_4DS_TGACv1_362062_AA1176280.1	12	0
	TRIAE_CS42_6AS_TGACv1_492231_AA1577600.1	10	0
	TRIAE_CS42_5DL_TGACv1_435789_AA1454930.2	10	0
	TRIAE_CS42_4AL_TGACv1_289933_AA0978980.1	10	0
	TRIAE_CS42_5DL_TGACv1_435789_AA1454930.1	10	0
	TRIAE_CS42_5DL_TGACv1_435789_AA1454930.3	10	0
