# Supplementary material for: Host‐induced gene silencing of an important pathogenicity factor PsCPK1 in Puccinia striiformis f. sp. tritici enhances resistance of wheat to stripe rust
Source: Plant Biotechnol J. 2017 Oct 23;16(3):797–807. doi: 10.1111/pbi.12829 (PMC5814584; doi:10.1111/pbi.12829)
Supplement: Supplementary file 11 — Table S3 Primers designed for PsCPK1 research. [file PBI-16-797-s007.xlsx]

## Sheet: Sheet1
Table S3. Primers designed for PsCPK1 research.
Primers	Sequences (5′→3′)	Lenght of Amplified Fragments	Annealing Temperature
CPK1-F	ATGTCAGCCTTTGATCCATT	1443bp	53℃
CPK1-R	TTAAAAACCAGGGAAAAGATG
qRT-CPK1-F	ACGCACCCTTGGAACTGG	160bp	56℃
qRT-CPK1-R	TCGAACGGCAGCCAACAT
Higs-CPK1-1as-F	ATATTAATTAAGCCACTGACTTGCCTAC	296bp	55℃
Higs-CPK1-1as-R	TATGCGGCCGCGAGGGGAAGTGAGGGTT
Higs-CPK1-2as-F	ATATTAATTAATGCTGGTTATCCTCCC	224bp	59℃
Higs-CPK1-2as-R	TATGCGGCCGCATCGTTCCCAATCTACTTC
CPK1-CM-F	CAGATCTTGGCTTTCGTAGGAACCCAATCTTCA	1443bp	55℃
	ATGTCAGCCTTTGATCCATT
CPK1-CM-R	CACCACCCCGGTGAACAGCTCCTCGCCCTTGCTCA
	CAAAACCAGGGAAAAGATG
RNAi -CPK1-1-F	GAGGGCGCGCCATGTCAGCCTTTGATCCATTG	1443bp	55℃
RNAi-CPK1-1-R	CCTTCCTAGGTTAAAAACCAGGGAAAAGATGA
RNAi-CPK1-2-F	AGAGCGATCGCTTAAAAACCAGGGAAAAGATG
RNAi-CPK1-2-F	CCCACTAGTATGTCAGCCTTTGATCCATTGAC
Bar-F	ACTCGGCCGTCCAGTCGTA	175bp	54℃
Bar-R	ACAAGCACGGTCAACTTCC
UBI1-F	ATCTAACAGAACTCGCCGTGAA	453bp	58℃
UBI1-R	GGATAGTGGGATTGTGCGTCAT
CPK1-Intron-F	GGCTGAACACATCATACGATA	1803bp	56℃
CPK1-Intron-R	TCTGAATAAGAGGGGAAACAA
TG-CPK1-F	TTCTCCAATACCCGTCTC	559bp	52℃
TG-CPK1-R	AACAAGTTTAGCGAACCC
NB-CPK1-F	AATACCCGTCTCAACACCCCTAGAA	291bp	51℃
NB-CPK1-R	ACGAGGAAAGGATGTCGAACGGCAG
SB-CPK1-F	AAAATTACCGATTTTGGGTTCGCTA	302bp	51℃
SB-CPK1-R	TTGGATAGATCGGCCGTTAAGAGTG
γ-F	AAAGTGAGGTTAACGCAATACG	general primer	53℃
γ-R	TCAGGCATCGTTTTCAAGTT
TaEF1-F	TGGTGTCATCAAGCCTGGTATGGT	general primer	51℃
TaEF1-R	ACTCATGGTGCATCTCAACGGACT
qRT-PsRas1-F	ATGGCTTCAAAGGCTCAGT	general primer	56℃
qRT-PsRas1-R	AATCACGCATTGTTTACGG
qRT-PsRas2-F	GTCTTACTGGGAGATGGAGGTG	general primer	58℃
qRT-PsRas2-R	CCTCCTGTCCTGCTGTATCG
qRT-prf1-F	ACGCCTACGTGGGCTATTGA	general primer	59℃
qRT-prf1-R	GGTGAGCTGTTGGGAGATGG
qRT-PKAr-F	GTATCAGTATCCGCTGAATCTC	general primer	57℃
qRT-PKAr-R	CATCATCGTGTTGCTCTTG
qRT-CPK2-F	AAAAGCGGCAGATTGGTG	general primer	59℃
qRT-CPK2-R	GAGTAGTCTTGAGATGAGGTCG
